# Supplementary material for: Effects of Different Swimming Pool Conditions and Floor Types on Growth Performance and Footpad Dermatitis in Indoor-Reared White Roman Geese
Source: Animals (Basel). 2021 Jun 7;11(6):1705. doi: 10.3390/ani11061705 (PMC8228599; doi:10.3390/ani11061705)
Supplement: Supplementary file 1 [file animals-11-01705-s001.zip]

Archive with 1 entries (1 files):
- animals-1221653-supplementary.pdf
